# Supplementary material for: An Evaluation of Sex-Specific Pharmacokinetics and Bioavailability of Kokusaginine: An In Vitro and In Vivo Investigation
Source: Pharmaceuticals (Basel). 2024 Aug 9;17(8):1053. doi: 10.3390/ph17081053 (PMC11357621; doi:10.3390/ph17081053)
Supplement: Supplementary file 1 [file pharmaceuticals-17-01053-s001.zip]

Archive with 1 entries (1 files):
- pharmaceuticals-3122303-supplementary.pdf
